# Supplementary material for: Antibody and T Cell Responses against SARS-CoV-2 Elicited by the Third Dose of BBIBP-CorV (Sinopharm) and BNT162b2 (Pfizer-BioNTech) Vaccines Using a Homologous or Heterologous Booster Vaccination Strategy
Source: Vaccines (Basel). 2022 Mar 30;10(4):539. doi: 10.3390/vaccines10040539 (PMC9025723; doi:10.3390/vaccines10040539)
Supplement: Supplementary file 1 [file vaccines-10-00539-s001.zip]

Archive with 1 entries (1 files):
- vaccines-1632887-supplementary.pdf
